# Supplementary material for: PARP-1 Expression and BRCA1 Mutations in Breast Cancer Patients’ CTCs
Source: Cancers (Basel). 2022 Mar 29;14(7):1731. doi: 10.3390/cancers14071731 (PMC8996866; doi:10.3390/cancers14071731)
Supplement: Supplementary file 1 [file cancers-14-01731-s001.zip]

Archive with 1 entries (1 files):
- cancers-1638455-supplementary.pdf
